# Supplementary material for: Wide pH, Adaptable High Internal Phase Pickering Emulsion Stabilized by a Crude Polysaccharide from Thesium chinense Turcz
Source: Molecules. 2024 Sep 11;29(18):4312. doi: 10.3390/molecules29184312 (PMC11434410; doi:10.3390/molecules29184312)
Supplement: Supplementary file 1 [file molecules-29-04312-s001.zip]

Archive with 1 entries (1 files):
- molecules-3138177-supplementary.pdf
